# Supplementary material for: Study of Oil Particle Concentration Vertical Distribution of Various Sizes under Displacement Ventilation System in Large-Space Machining Workshop
Source: Int J Environ Res Public Health. 2022 Jun 6;19(11):6932. doi: 10.3390/ijerph19116932 (PMC9180901; doi:10.3390/ijerph19116932)
Supplement: Supplementary file 1 [file ijerph-19-06932-s001.zip]

Archive with 1 entries (1 files):
- ijerph-1715904-supplementary.pdf
